# Supplementary material for: Sedentary behavior, physical activity, sleep duration and obesity risk: Mendelian randomization study
Source: PLoS One. 2024 Mar 8;19(3):e0300074. doi: 10.1371/journal.pone.0300074 (PMC10923474; doi:10.1371/journal.pone.0300074)
Supplement: S2 File — S2 Table. Instrument variables of television watching. S3 Table. Instrument variables of computer use. S4 Table. Instrument variables of driving. S5 Table. Instrument variables of SB at work. S6 Table. Instrument variables of sedentary commuting. S7 Table. Instrument variables of MVPA. S8 Table. Instrument variables of AccAve. S9 Table. Instrument variables of Acc425. S10 Table. Instrument variables of SD. S11 Table. Result of eQTL. S12 Table. Result of eQTL enrichment analysis. (XLSX) [file pone.0300074.s003.xlsx]

## Sheet: S1
S1 Table. Instrument variables of Television watching
SNP	effect_allele	other_allele	eaf	beta	se	pval
rs11810109	A	T	0.701438	0.0162518	0.00235696	5.37747e-12
rs1889778	C	T	0.53607	0.0124324	0.00216679	9.59686e-09
rs12725114	G	A	0.802003	0.015309	0.00271147	1.6421e-08
rs984409	G	A	0.363032	-0.0148683	0.00225294	4.12519e-11
rs10890123	C	T	0.770249	0.0142118	0.0025712	3.25192e-08
rs71658797	T	A	0.876571	-0.0203521	0.00329198	6.31631e-10
rs4847408	G	C	0.350083	0.0126824	0.00225745	1.93158e-08
rs17379561	A	T	0.855876	-0.0254838	0.00307206	1.0827e-16
rs4950109	T	C	0.38102	-0.012789	0.00222498	9.03497e-09
rs55909997	G	A	0.650384	-0.0135532	0.00227041	2.3799e-09
rs749056	T	G	0.694179	0.0159242	0.00234671	1.15481e-11
rs4845364	A	G	0.495003	-0.0153008	0.00215604	1.27758e-12
rs6673341	T	G	0.465333	-0.014513	0.0021693	2.22902e-11
rs72723237	C	T	0.980192	-0.0466302	0.00794155	4.31414e-09
rs10737620	T	A	0.273668	0.0144141	0.00241921	2.55055e-09
rs6721975	T	C	0.231524	-0.0166905	0.00261401	1.71378e-10
rs72781699	G	A	0.797367	-0.0186804	0.00267802	3.04889e-12
rs12105701	C	T	0.395851	-0.0128825	0.00220843	5.43321e-09
rs7564130	T	C	0.640601	-0.0149864	0.00225071	2.76597e-11
rs56291505	A	G	0.719723	-0.0135002	0.00241334	2.2191e-08
rs10189857	A	G	0.56785	-0.020463	0.00217999	6.18859e-21
rs62641636	A	G	0.691839	0.0144237	0.00233911	6.98977e-10
rs11689199	A	G	0.597665	0.0184644	0.00220443	5.4737e-17
rs62151809	C	T	0.545444	-0.015683	0.00217376	5.40578e-13
rs6754968	G	A	0.65273	-0.0141916	0.00226549	3.7462e-10
rs12476388	C	T	0.708552	0.0133031	0.00237409	2.10124e-08
rs374722	G	A	0.150476	0.0244932	0.0030238	5.48965e-16
rs3754970	T	C	0.495822	-0.014997	0.0021699	4.79967e-12
rs2060199	T	A	0.446311	0.012079	0.00216372	2.37065e-08
rs4577309	A	G	0.468698	0.0160037	0.00216796	1.56027e-13
rs34224261	G	C	0.469443	-0.0175417	0.00215973	4.57911e-16
rs4675246	G	T	0.796922	-0.0148496	0.00267587	2.86574e-08
rs13029509	G	A	0.520079	-0.018334	0.00215848	1.99747e-17
rs10932837	C	T	0.494411	-0.0131055	0.00216152	1.33527e-09
rs4973576	C	A	0.298072	-0.0145232	0.00237947	1.03742e-09
rs138256022	C	T	0.958546	-0.0313469	0.00565322	2.94015e-08
rs9834970	T	C	0.501031	0.0127684	0.00215775	3.26951e-09
rs3796386	G	A	0.571888	-0.0261712	0.0021795	3.22974e-33
rs11130793	C	T	0.601737	0.0129223	0.00221055	5.04322e-09
rs11714337	G	A	0.569041	0.0144017	0.00218888	4.72085e-11
rs6797840	A	C	0.455899	-0.0161032	0.00218412	1.67012e-13
rs12714704	T	C	0.28671	-0.0144464	0.0023903	1.50563e-09
rs2034768	A	G	0.48743	0.0147356	0.00215816	8.61946e-12
rs9867121	C	A	0.817728	0.0194994	0.00280905	3.87587e-12
rs12491503	G	A	0.670306	-0.0142607	0.00229906	5.54534e-10
rs114600294	G	C	0.788982	-0.0162426	0.00264223	7.88093e-10
rs66852340	C	T	0.775527	-0.0177896	0.00260074	7.90788e-12
rs7700107	A	C	0.862543	-0.0210603	0.00313788	1.92458e-11
rs28971796	A	G	0.378365	0.014827	0.0024757	2.11118e-09
rs6850494	A	C	0.615571	-0.0143297	0.00222236	1.13362e-10
rs13107325	C	T	0.925644	-0.0291705	0.00412256	1.48566e-12
rs7693703	G	A	0.910033	0.0228437	0.0038412	2.73065e-09
rs4334769	G	T	0.473922	0.0121315	0.00216621	2.13939e-08
rs6825241	C	A	0.536204	-0.0169583	0.00216609	4.91799e-15
rs7693082	G	C	0.299686	0.0150716	0.00235845	1.65378e-10
rs1563908	A	G	0.619611	0.0163457	0.00222623	2.09918e-13
rs262890	A	G	0.698905	-0.0185683	0.00235563	3.20844e-15
rs7716447	A	G	0.639406	-0.0133844	0.00226863	3.64004e-09
rs1031423	T	C	0.215208	-0.0185194	0.00262613	1.76397e-12
rs57585211	T	G	0.826832	-0.0167329	0.00285006	4.32993e-09
rs9326862	A	T	0.467982	0.0120385	0.00216285	2.606e-08
rs10041724	T	C	0.807695	0.0180931	0.00273852	3.92478e-11
rs62379379	G	T	0.928551	-0.0260246	0.0042322	7.78799e-10
rs10054327	G	A	0.576024	0.0172449	0.00219021	3.44501e-15
rs42210	G	C	0.289169	-0.0138517	0.00239536	7.35017e-09
rs72828890	C	T	0.869256	0.0192918	0.00329837	4.94867e-09
rs72834698	G	A	0.858074	0.0226559	0.0031007	2.73773e-13
rs707919	A	G	0.716836	-0.0135181	0.00239816	1.73176e-08
rs9471333	C	T	0.450187	0.0131038	0.00216935	1.53707e-09
rs4523073	A	G	0.591077	-0.0137517	0.00221114	4.9944e-10
rs9362612	T	A	0.586022	0.0124319	0.00219522	1.48603e-08
rs6905544	A	G	0.398622	-0.0189935	0.00221031	8.46254e-18
rs17789218	T	C	0.75605	0.0185965	0.00251401	1.39142e-13
rs2184364	A	G	0.782382	0.0156396	0.00263677	3.00458e-09
rs9718104	T	G	0.94155	-0.0407684	0.00461017	9.30617e-19
rs17568389	T	A	0.486903	0.0154814	0.0021647	8.56766e-13
rs10234444	G	A	0.823392	0.0158909	0.00286457	2.89958e-08
rs6973656	A	G	0.603264	-0.0134657	0.00220552	1.02509e-09
rs973734	C	A	0.151603	0.0170761	0.00301339	1.45539e-08
rs28457808	C	G	0.837433	0.0165953	0.00293406	1.54863e-08
rs62471080	G	C	0.540782	-0.0127843	0.00216732	3.66449e-09
rs35080497	C	T	0.666478	-0.0131251	0.00229107	1.01139e-08
rs11763734	A	C	0.510007	-0.012463	0.00216247	8.24767e-09
rs7834121	G	T	0.504369	-0.0139595	0.00216371	1.10639e-10
rs1421334	A	C	0.449524	0.0173137	0.00218309	2.17699e-15
rs6996198	C	T	0.84333	-0.0163982	0.00297381	3.50359e-08
rs6472942	T	C	0.568486	-0.0131633	0.00218761	1.77453e-09
rs11985394	T	A	0.545277	0.0123238	0.00216802	1.31306e-08
rs12541615	T	C	0.817478	-0.0175199	0.00280013	3.92915e-10
rs2717559	A	G	0.55928	0.0124298	0.00219436	1.47514e-08
rs2616830	G	A	0.461988	0.0164651	0.00216551	2.88593e-14
rs7865801	G	A	0.367473	0.0127451	0.00226247	1.76826e-08
rs34864022	A	G	0.933558	-0.0263815	0.00435706	1.40517e-09
rs12554512	T	C	0.584071	0.0207024	0.00219328	3.76305e-21
rs141184308	A	G	0.977528	0.0432607	0.00777329	2.617e-08
rs870151	T	A	0.527632	-0.0156288	0.00218652	8.81819e-13
rs2787374	T	C	0.407789	0.012493	0.00219413	1.24222e-08
rs7043521	A	T	0.430653	0.0142704	0.00218468	6.48832e-11
rs4382592	T	G	0.301425	0.0136721	0.00235776	6.68044e-09
rs2073869	C	T	0.833626	0.0186112	0.0029076	1.54483e-10
rs1623025	G	C	0.52946	-0.012357	0.00217698	1.3771e-08
rs1243182	C	T	0.689639	-0.0185916	0.00234162	2.02783e-15
rs2045147	A	G	0.449407	0.0126686	0.00217659	5.87109e-09
rs10994943	T	G	0.581013	0.0129868	0.00219109	3.08339e-09
rs12783451	G	A	0.668816	0.0126896	0.00229907	3.40064e-08
rs10786658	A	T	0.413503	-0.0144534	0.00219578	4.63059e-11
rs7089973	C	A	0.6186	-0.013355	0.00223661	2.35673e-09
rs11245482	T	C	0.61325	-0.0132329	0.00222132	2.56559e-09
rs17727474	C	T	0.832295	0.017551	0.00296085	3.07226e-09
rs12289262	C	T	0.730942	-0.0137276	0.00244533	1.97928e-08
rs801733	A	C	0.641215	0.0168585	0.00225323	7.32412e-14
rs116175338	G	T	0.753708	-0.0142616	0.00251427	1.40924e-08
rs12272012	G	C	0.955687	-0.0295782	0.00525808	1.85202e-08
rs11020045	A	C	0.669012	-0.0129952	0.00230152	1.63885e-08
rs17207890	G	A	0.657407	0.015694	0.00228666	6.72946e-12
rs113584870	G	A	0.824434	0.0169679	0.00298893	1.37146e-08
rs11218575	C	T	0.566037	0.0153751	0.00218733	2.07776e-12
rs4937842	G	C	0.633634	-0.0128044	0.00225644	1.39011e-08
rs10772643	C	T	0.107916	0.0247995	0.00349653	1.31612e-12
rs10771746	C	T	0.716605	-0.0142821	0.00239463	2.45805e-09
rs10876864	G	A	0.427197	-0.0133403	0.0021844	1.01472e-09
rs8756	C	A	0.484619	-0.0134501	0.00216618	5.32777e-10
rs4435081	C	T	0.529508	0.0121101	0.00216745	2.30684e-08
rs2164744	T	C	0.635134	-0.0128573	0.00224685	1.0505e-08
rs2173650	G	T	0.852206	0.017845	0.00304387	4.55668e-09
rs9563168	G	A	0.791482	0.0175868	0.00266741	4.30411e-11
rs9569734	A	G	0.843521	0.0188846	0.00300692	3.37747e-10
rs56858768	G	A	0.700762	-0.0148792	0.00236956	3.40081e-10
rs7991062	C	G	0.658663	-0.0177381	0.00228727	8.82458e-15
rs405797	T	A	0.246793	-0.0148849	0.00250575	2.84506e-09
rs1022785	G	A	0.14165	0.0180068	0.00311082	7.10424e-09
rs10145592	C	G	0.409418	-0.014845	0.00220802	1.77754e-11
rs7157001	A	G	0.743872	-0.0139661	0.00249846	2.27222e-08
rs8043253	C	T	0.572917	-0.0120657	0.00218665	3.43089e-08
rs2460	G	A	0.736281	-0.0152938	0.00245865	4.95872e-10
rs4775373	T	C	0.361442	0.0132229	0.00225713	4.67685e-09
rs61331678	G	C	0.567932	0.0150461	0.00218746	6.05528e-12
rs35574015	T	C	0.705846	-0.0131592	0.00237523	3.02162e-08
rs7189927	T	C	0.355786	0.0149741	0.00225865	3.36442e-11
rs749671	G	A	0.62863	0.015654	0.00223821	2.67192e-12
rs7184800	G	A	0.696784	0.0168167	0.00234935	8.18492e-13
rs142710267	T	G	0.65012	0.0162445	0.00236627	6.64801e-12
rs2447098	C	A	0.475175	-0.014947	0.00217845	6.82365e-12
rs11654952	T	G	0.861375	-0.0171839	0.00313587	4.25838e-08
rs2584597	T	C	0.662057	0.0150996	0.00239572	2.92429e-10
rs9902312	T	C	0.683148	0.0153237	0.00232706	4.54872e-11
rs11657730	C	T	0.636776	0.0129477	0.00226497	1.08741e-08
rs303753	G	A	0.652948	-0.0144597	0.00229051	2.73901e-10
rs9964724	C	T	0.317881	0.0176465	0.00232664	3.33662e-14
rs1156541	C	T	0.222974	0.0144511	0.0026009	2.75723e-08
rs17512836	T	C	0.974385	0.0422142	0.00684643	7.00965e-10
rs7248205	C	T	0.397614	0.0139253	0.00221689	3.35414e-10
rs111901094	G	T	0.817212	-0.0170799	0.00284699	1.9819e-09
rs6131281	C	T	0.596509	0.0160808	0.00220553	3.07372e-13
rs6141814	C	A	0.613455	-0.0135023	0.00222588	1.31094e-09
rs4810315	G	A	0.668214	-0.0128121	0.00230486	2.71741e-08
rs55700114	G	A	0.712746	-0.014333	0.00239284	2.09901e-09
rs56103247	C	T	0.943942	0.0297647	0.00475247	3.77651e-10
rs10427502	G	A	0.622468	0.0136963	0.00223339	8.65e-10
rs457335	A	G	0.226746	0.0150723	0.00258159	5.27112e-09
rs150399729	C	G	0.968958	0.0389574	0.00707312	3.63326e-08

## Sheet: S2
S2 Table. Instrument variables of Computer use
SNP	effect_allele	other_allele	eaf	beta	se	pval
rs2748985	T	C	0.454667	-0.0153444	0.00221274	4.07459e-12
rs12145677	G	A	0.701536	-0.0170774	0.00240509	1.24284e-12
rs7526456	T	C	0.412786	-0.0127019	0.00223004	1.22782e-08
rs10754920	C	G	0.112332	0.0202406	0.00349047	6.6784e-09
rs6744254	C	T	0.47126	-0.0159012	0.00220373	5.37028e-13
rs11274218	C	T	0.610785	-0.013751	0.00230764	2.53939e-09
rs10208088	C	T	0.418634	0.0131026	0.00223225	4.36629e-09
rs11708955	T	C	0.694765	-0.0157497	0.00238749	4.20238e-11
rs6774533	C	T	0.294245	-0.0149436	0.00245831	1.21078e-09
rs78082503	G	C	0.785826	-0.0153586	0.00268761	1.09966e-08
rs6857629	G	A	0.755067	0.0153859	0.00256016	1.85819e-09
rs2068625	T	C	0.302374	-0.0158375	0.00239755	3.95639e-11
rs2220599	C	G	0.632986	-0.0160514	0.00229019	2.40434e-12
rs11749912	A	G	0.422554	0.0139203	0.00223731	4.91197e-10
rs1469249	G	A	0.788564	0.0155576	0.00271086	9.52425e-09
rs162894	T	G	0.332139	0.0133847	0.00234032	1.07042e-08
rs56158102	C	T	0.344405	0.0132096	0.00238511	3.05316e-08
rs9477970	T	A	0.808462	-0.0160441	0.00280044	1.00944e-08
rs150254595	G	A	0.822715	0.0158698	0.00288134	3.63378e-08
rs9372625	G	A	0.61853	-0.0183911	0.00227197	5.73674e-16
rs6935828	C	T	0.446483	-0.0121206	0.00221282	4.31511e-08
rs55772938	A	G	0.704749	-0.0151223	0.00241703	3.93555e-10
rs12706626	G	A	0.617451	-0.012866	0.00226649	1.37383e-08
rs3944151	A	G	0.275088	0.0136733	0.00246948	3.07846e-08
rs2345941	A	G	0.550313	0.014647	0.00221726	3.95107e-11
rs13262595	A	G	0.440345	-0.0157346	0.00221517	1.21979e-12
rs4977839	G	A	0.584465	-0.0199181	0.00223302	4.67116e-19
rs113851275	G	A	0.891576	-0.0209442	0.00353742	3.20465e-09
rs7020477	A	G	0.73466	0.0142337	0.00249819	1.21502e-08
rs73578186	C	T	0.675347	0.0149904	0.00236483	2.31425e-10
rs2734849	A	G	0.491453	-0.0135145	0.00220049	8.17012e-10
rs1448355	C	T	0.381282	-0.0146118	0.00227388	1.31063e-10
rs35933007	G	A	0.771615	-0.0151917	0.00264445	9.20577e-09
rs206965	T	C	0.206729	0.0156007	0.00271472	9.09983e-09
rs12874776	C	A	0.893475	-0.0233491	0.00359184	8.00025e-11
rs198262	C	T	0.0435078	0.0300048	0.00546001	3.89882e-08
rs166835	C	T	0.443342	0.0131356	0.00222179	3.3763e-09
rs4702	G	A	0.443547	0.0121782	0.00221469	3.82323e-08
rs6498759	T	C	0.309602	0.0132648	0.0023861	2.71019e-08
rs3730399	A	G	0.934805	0.0246511	0.00446121	3.28262e-08
rs7209653	T	C	0.704497	0.0156381	0.00241261	9.06237e-11
rs12603813	T	C	0.746078	0.014406	0.00253374	1.30304e-08
rs66643547	C	T	0.647284	-0.0153853	0.00231818	3.20563e-11
rs784256	G	A	0.188026	0.0185078	0.00283011	6.16817e-11
rs6129084	A	T	0.358909	-0.0140927	0.00230251	9.32345e-10
rs136553	C	T	0.624196	-0.0152252	0.00227739	2.30338e-11
rs7288455	A	G	0.435739	0.013109	0.00222709	3.9528e-09

## Sheet: S3
S3 Table. Instrument variables of Driving
SNP	effect_allele	other_allele	eaf	beta	se	pval
rs1198575	T	C	0.193184	0.0189685	0.00282745	1.96372e-11
rs10186876	A	G	0.360301	0.0144048	0.00233801	7.22245e-10
rs9840902	G	A	0.781431	-0.0148575	0.00271642	4.51269e-08
rs4765541	T	C	0.664081	0.0137597	0.00235511	5.14271e-09
rs6012558	G	A	0.578449	0.0144779	0.00226377	1.60042e-10

## Sheet: S4
S4 Table. Instrument variables of LST
SNP	effect_allele	other_allele	eaf	beta	se	pval
rs197439	A	G	0.6007	-0.0259	0.0039	3.291e-11
rs61813324	T	C	0.1361	0.031	0.0057	4.365e-08
rs6685030	A	G	0.48	-0.0217	0.0035	5.273e-10
rs58087899	A	G	0.4556	-0.0222	0.004	4.347e-08
rs11587591	A	G	0.7344	0.0219	0.0039	2.23e-08
rs6674314	A	G	0.8134	0.0274	0.0049	2.299e-08
rs1736523	C	G	0.5544	0.0216	0.0039	2.752e-08
rs3791033	T	C	0.669	0.0331	0.0041	3.664e-16
rs10889193	A	C	0.5547	0.0243	0.0039	4.942e-10
rs71658797	A	T	0.1223	0.0373	0.0058	1.809e-10
rs12062845	A	C	0.2158	0.0281	0.0042	2.409e-11
rs4311996	A	T	0.3873	-0.0217	0.0039	3.559e-08
rs841020	T	C	0.1923	0.0269	0.0044	1.148e-09
rs3781412	A	G	0.6005	-0.0208	0.0036	8.377e-09
rs1802669	A	G	0.3409	0.0384	0.0041	2.391e-21
rs1017550	A	G	0.5864	0.0196	0.0035	2.852e-08
rs68049022	T	C	0.7981	0.0314	0.0048	6.183e-11
rs4483592	T	C	0.1633	0.036	0.0052	3.971e-12
rs10792966	C	G	0.6876	0.0237	0.0041	1.062e-08
rs1391954	T	G	0.4439	0.0245	0.004	1.511e-09
rs10765775	A	G	0.3915	-0.0223	0.0039	9.798e-09
rs7969719	T	C	0.3131	0.0271	0.0037	4.462e-13
rs73405293	A	G	0.147	-0.0308	0.0054	1.346e-08
rs12425850	T	C	0.286	-0.0236	0.0039	1.367e-09
rs10772643	T	C	0.8923	-0.0385	0.0062	5.882e-10
rs74996610	C	G	0.9545	-0.0513	0.0093	3.124e-08
rs3759344	A	G	0.1063	0.0452	0.0062	4.255e-13
rs7991062	C	G	0.6577	-0.0335	0.0041	1.319e-16
rs657412	T	G	0.1047	-0.033	0.0058	1.395e-08
rs10400776	A	C	0.2593	-0.0259	0.0044	3.448e-09
rs12324720	A	G	0.1756	-0.0271	0.0046	3.526e-09
rs56151256	A	C	0.7498	0.0285	0.0044	1.174e-10
rs2667382	A	T	0.4719	0.0224	0.0039	6.7e-09
rs11074658	T	C	0.5913	-0.0239	0.0039	9.211e-10
rs4889530	A	T	0.3812	-0.0253	0.0039	1.32e-10
rs62068672	T	C	0.798	0.0263	0.0048	4.087e-08
rs1860337	T	C	0.5953	-0.0253	0.0039	9.083e-11
rs73420302	C	G	0.1785	-0.03	0.0051	3.038e-09
rs12962050	A	G	0.647	-0.0234	0.0036	1.178e-10
rs78451709	T	C	0.7954	-0.0277	0.0048	9.655e-09
rs892087	T	C	0.6335	-0.0284	0.004	9.979e-13
rs12981974	C	G	0.1361	0.0337	0.0058	8.568e-09
rs12463321	A	G	0.1478	-0.0317	0.0055	6.99e-09
rs6857	T	C	0.1689	-0.0369	0.0047	5.8e-15
rs4303732	T	C	0.598	0.0265	0.0035	5.365e-14
rs62151809	T	C	0.4526	0.0228	0.0039	3.9e-09
rs6727997	A	G	0.3445	-0.0208	0.0037	2.037e-08
rs13017586	A	G	0.8493	-0.0401	0.0054	8.253e-14
rs114590429	A	C	0.1157	0.0376	0.006	3.029e-10
rs12617870	T	G	0.5377	0.0263	0.0035	6.622e-14
rs36079846	T	C	0.5205	-0.0239	0.0038	4.523e-10
rs2738284	A	G	0.3291	-0.0215	0.0037	7.05e-09
rs62134209	A	G	0.953	0.0538	0.0091	3.284e-09
rs10189857	A	G	0.5653	-0.0274	0.0035	7.798e-15
rs6102913	T	C	0.4736	-0.0193	0.0035	2.966e-08
rs6073637	A	C	0.5235	-0.0225	0.0038	4.592e-09
rs17801257	A	G	0.1247	-0.0292	0.0053	2.917e-08
rs6010651	A	C	0.6201	0.0235	0.004	3.338e-09
rs469565	T	C	0.7735	-0.0259	0.0046	1.505e-08
rs9867121	A	C	0.1829	-0.0317	0.005	2.023e-10
rs7627290	A	G	0.5413	-0.0231	0.0039	2.356e-09
rs7615206	T	C	0.5703	-0.0345	0.0035	1.503e-22
rs76267866	A	T	0.7923	-0.0297	0.0047	3.529e-10
rs62244886	C	G	0.6038	0.0239	0.0039	1.235e-09
rs7430216	T	C	0.2227	0.025	0.0042	2.5e-09
rs7616518	A	G	0.4499	0.0196	0.0035	2.604e-08
rs13089152	T	C	0.6691	-0.0234	0.0041	1.53e-08
rs1375561	T	C	0.6534	0.0232	0.0037	2.553e-10
rs9713906	A	T	0.7409	-0.0235	0.004	3.86e-09
rs13107325	T	C	0.0744	0.0404	0.0067	1.79e-09
rs4460001	A	C	0.4324	-0.0193	0.0035	4.452e-08
rs61166637	C	G	0.6711	0.0242	0.0043	1.483e-08
rs16896229	T	C	0.1357	0.03	0.0051	3.799e-09
rs10222987	A	G	0.6355	-0.0209	0.0036	9.022e-09
rs743699	A	G	0.7433	-0.0267	0.0044	1.177e-09
rs4416502	A	G	0.1996	0.0291	0.0048	1.381e-09
rs396321	T	C	0.5128	-0.0213	0.0035	1.292e-09
rs10059100	A	G	0.6074	-0.0215	0.0039	4.683e-08
rs10041724	T	C	0.8071	0.0249	0.0044	1.514e-08
rs113838095	T	C	0.6684	-0.0321	0.0043	6.875e-14
rs2964252	A	G	0.3158	-0.0235	0.0037	3.16e-10
rs1947066	A	G	0.8028	0.0298	0.0044	8.543e-12
rs1445979	A	T	0.3862	0.0196	0.0036	3.737e-08
rs262890	A	G	0.7003	-0.0344	0.0042	2.057e-16
rs13188731	A	T	0.3671	0.0218	0.004	4.537e-08
rs364789	A	G	0.7568	0.0275	0.0044	2.793e-10
rs6556840	A	G	0.3366	0.0204	0.0037	4.316e-08
rs249960	A	G	0.8178	0.0298	0.005	2.427e-09
rs78394231	T	C	0.9015	-0.0381	0.0065	3.53e-09
rs12206846	A	G	0.4054	0.0199	0.0036	2.1e-08
rs2473977	A	T	0.3862	0.0195	0.0036	4.604e-08
rs558134	T	C	0.3835	-0.0225	0.0036	5.046e-10
rs1188887	T	C	0.6673	0.0258	0.0041	2.473e-10
rs58541850	A	G	0.0585	0.0522	0.0082	1.716e-10
rs9278004	A	G	0.1487	0.0394	0.0057	3.233e-12
rs6457816	T	C	0.9343	-0.0414	0.007	3.972e-09
rs12214364	T	G	0.5869	-0.0197	0.0036	4.866e-08
rs2529484	C	G	0.3515	0.0221	0.0036	1.394e-09
rs13235840	A	T	0.8186	-0.0313	0.005	3.475e-10
rs17621391	T	C	0.7351	0.0243	0.0041	2.108e-09
rs76602404	T	C	0.2194	-0.0266	0.0049	4.38e-08
rs57092155	T	C	0.7826	-0.0268	0.0047	8.8e-09
rs10253861	A	G	0.5514	-0.0198	0.0035	1.481e-08
rs11972285	A	G	0.8456	0.0384	0.0056	5.128e-12
rs7821826	T	C	0.4925	0.0207	0.0035	3.254e-09
rs1362910	A	G	0.4188	0.0253	0.0035	1.027e-12
rs421151	A	G	0.9161	-0.036	0.0063	1.093e-08
rs12678836	A	C	0.424	0.0232	0.0035	5.366e-11
rs72671494	T	C	0.8595	-0.0349	0.0056	5.716e-10
rs1999065	T	C	0.3377	0.0249	0.0037	1.239e-11
rs13301354	T	C	0.3769	-0.0211	0.0037	1.218e-08
rs28458909	T	C	0.1229	0.0364	0.0059	5.477e-10
rs7875078	A	C	0.4517	0.0204	0.0035	7.41e-09
rs2783992	T	C	0.5385	-0.0242	0.0038	3.364e-10
rs34864022	A	G	0.9341	-0.0483	0.0078	4.712e-10

## Sheet: S5
S5 Table. Instrument variables of SB at work
SNP	effect_allele	other_allele	eaf	beta	se	pval
rs8450	A	G	0.3048	-0.0315	0.005	2.469e-10
rs2265951	A	G	0.312	0.0317	0.0058	4.6e-08
rs1446951	A	C	0.566	-0.0243	0.0042	1.041e-08
rs13316695	C	G	0.7075	-0.0354	0.0061	6.305e-09
rs995638	A	G	0.3939	-0.0237	0.0043	2.527e-08
rs79248502	C	G	0.9407	-0.0655	0.0118	3.025e-08
rs4518438	T	C	0.468	0.026	0.0042	4.409e-10
rs4596363	A	G	0.3116	-0.0327	0.0058	1.562e-08
rs9482120	A	C	0.6029	-0.0536	0.0057	3.436e-21

## Sheet: S6
S6 Table. Instrument variables of Sedentary commuting
SNP	effect_allele	other_allele	eaf	beta	se	pval
rs76374890	T	C	0.0579	-0.0876	0.0172	3.314e-07
rs35888745	T	C	0.6007	0.0392	0.0082	1.684e-06
rs149246922	T	C	0.0267	0.1346	0.0266	4.076e-07
rs308676	T	C	0.8626	-0.0577	0.0108	7.921e-08
rs117992146	T	C	0.0585	-0.0799	0.0171	3.17e-06
rs112560164	A	G	0.1893	-0.0479	0.0102	2.795e-06
rs2414010	A	G	0.9109	-0.0598	0.0129	3.564e-06
rs13425445	C	G	0.9173	0.0639	0.0135	2.345e-06
rs162064	T	G	0.356	-0.0353	0.0077	4.028e-06
rs62280512	A	G	0.9548	0.0902	0.0196	4.075e-06
rs1229984	T	C	0.0246	0.1273	0.0263	1.344e-06
rs144224971	T	C	0.9852	-0.1735	0.0375	3.669e-06
rs1423299	A	T	0.0427	-0.0918	0.0187	9.419e-07
rs73046678	A	C	0.1624	-0.0516	0.0109	2.11e-06
rs16908418	T	C	0.0182	0.1262	0.0274	4.136e-06
rs529761661	T	C	0.9914	0.2267	0.0485	2.93e-06

## Sheet: S7
S7 Table. Instrument variables of MVPA
SNP	effect_allele	other_allele	eaf	beta	se	pval
rs2942127	G	A	0.175356	0.016037	0.00290278	3.3e-08
rs1974771	G	A	0.900025	-0.0213389	0.00367836	6.6e-09
rs2114286	A	G	0.465757	-0.0122453	0.00221725	3.3e-08
rs877483	T	C	0.433185	0.0122277	0.00222756	4e-08
rs2035562	A	G	0.327517	-0.0138763	0.00235606	3.9e-09
rs1972763	C	T	0.342372	0.0128383	0.00232366	3.3e-08
rs77742115	T	C	0.861681	-0.018348	0.00319777	9.6e-09
rs2854277	C	T	0.917429	0.0320288	0.00506676	2.6e-10
rs1186721	G	A	0.684156	-0.01299	0.00237226	4.4e-08
rs921915	T	C	0.412095	-0.0138882	0.00224013	5.7e-10
rs1043595	G	A	0.717135	0.014411	0.00245416	4.3e-09
rs7804463	T	C	0.529576	0.0150095	0.00221333	1.2e-11
rs2988004	T	G	0.557755	-0.0131708	0.00223979	4.1e-09
rs7326482	G	T	0.384837	-0.0129605	0.00229416	1.6e-08
rs10145335	G	A	0.749389	-0.0141221	0.00254139	2.7e-08
rs4886868	T	G	0.414138	-0.0124954	0.00226611	3.5e-08
rs12912808	C	T	0.851393	0.017546	0.00310889	1.7e-08
rs429358	T	C	0.845828	-0.0219822	0.00305356	6.1e-13
rs1921981	G	A	0.674353	0.013037	0.00237139	3.8e-08

## Sheet: S8
S8 Table. Instrument variables of AccAve
SNP	effect_allele	other_allele	eaf	beta	se	pval
rs34517439	C	A	0.879062	0.30792	0.0562443	4.4e-08
rs6775319	A	T	0.270752	0.225081	0.040802	3.5e-08
rs9293503	T	C	0.888495	0.328953	0.0586852	2.1e-08
rs12522261	G	A	0.656527	0.210522	0.0383038	3.9e-08
rs11012732	A	G	0.667807	0.224986	0.0385641	5.4e-09
rs148193266	A	C	0.957332	-0.510362	0.0921544	3.1e-08
rs56194509	T	G	0.779514	-0.303404	0.0439408	5e-12
rs59499656	A	T	0.655507	-0.228253	0.0382563	2.4e-09

## Sheet: S9
S9 Table. Instrument variables of Acc425
SNP	effect_allele	other_allele	eaf	beta	se	pval
rs10465810	A	T	0.60739	0.0201064	0.00429306	2.8e-06
rs7547571	G	T	0.424442	0.0199673	0.00414691	1.5e-06
rs1856329	A	C	0.800668	0.0274051	0.00512717	9e-08
rs6754234	C	T	0.0966689	0.0322963	0.00695008	3.4e-06
rs6433478	T	C	0.456898	-0.0236604	0.00415247	1.2e-08
rs1454556	T	C	0.62566	-0.020343	0.00423686	1.6e-06
rs77981032	G	A	0.953442	0.0459217	0.00988254	3.4e-06
rs74863845	C	G	0.977247	-0.0661442	0.0140528	2.5e-06
rs78830914	A	G	0.971445	-0.0591453	0.0123322	1.6e-06
rs6579971	A	G	0.291677	0.0211055	0.00451676	3e-06
rs62443625	T	C	0.76673	-0.0255601	0.00485794	1.4e-07
rs62460842	G	A	0.920037	0.0347245	0.0075267	4e-06
rs17395021	T	C	0.870716	-0.0292229	0.00614975	2e-06
rs72633364	G	A	0.711479	-0.0233904	0.00461976	4.1e-07
rs61276363	G	T	0.808355	-0.0246269	0.00527555	3e-06
rs4419891	T	C	0.277503	0.0216675	0.00459228	2.4e-06
rs17221323	T	C	0.812448	-0.0243573	0.00533031	4.9e-06
rs4754194	C	T	0.772976	-0.0253582	0.0049128	2.4e-07
rs1358994	G	C	0.662763	-0.0222274	0.00475726	3e-06
rs743580	A	G	0.510401	0.024886	0.0041043	1.3e-09
rs11866559	G	A	0.820067	-0.0265185	0.00535056	7.2e-07
rs80028338	A	C	0.794992	-0.0275219	0.0052431	1.5e-07
rs1668835	T	A	0.688312	-0.022767	0.00444924	3.1e-07
rs62125156	A	C	0.787512	0.024007	0.005043	1.9e-06
rs77598509	G	A	0.975327	0.0613345	0.0132388	3.6e-06
rs2867655	C	G	0.161347	0.026792	0.00557363	1.5e-06

## Sheet: S10
S10 Table. Instrument variables of SD
SNP	effect_allele	other_allele	eaf	beta	se	pval
rs75641275	A	C	0.859488	0.0417197	0.00659634	2.5e-10
rs13002630	T	A	0.707293	0.0279138	0.00507795	3.9e-08
rs113851554	G	T	0.943193	0.0896611	0.0102926	3e-18
rs62158170	A	G	0.783008	-0.0510146	0.00558571	6.7e-20
rs341785	A	G	0.768029	0.0306944	0.00551153	2.6e-08
rs6439701	T	C	0.605221	-0.0267642	0.00471868	1.4e-08
rs7765476	T	G	0.798834	0.0418251	0.00575117	3.5e-13
rs12190064	G	A	0.718039	0.0287718	0.00513115	2.1e-08
rs2006810	T	C	0.604456	-0.027645	0.00470366	4.2e-09
rs62508246	G	C	0.756013	0.0305985	0.00540621	1.5e-08
rs2416963	C	T	0.589103	0.0297416	0.00466889	1.9e-10
rs10823730	T	C	0.59511	0.027268	0.0046881	6e-09
rs2693333	T	C	0.785808	0.0351366	0.00568105	6.2e-10
rs2303100	C	T	0.446798	-0.0296107	0.00461333	1.4e-10

[truncated: 5 more sheets: S11, S12, S13, S14, S15]
